# Supplementary material for: The Association between Urine N-Glycome and Prognosis after Initial Therapy for Primary Prostate Cancer
Source: Biomedicines. 2024 May 8;12(5):1039. doi: 10.3390/biomedicines12051039 (PMC11118943; doi:10.3390/biomedicines12051039)
Supplement: Supplementary file 1 [file biomedicines-12-01039-s001.zip]

Archive with 1 entries (1 files):
- biomedicines-2924828-supplementary.pdf
